# Supplementary material for: High-Density EEG in a Charles Bonnet Syndrome Patient during and without Visual Hallucinations: A Case-Report Study
Source: Cells. 2021 Aug 5;10(8):1991. doi: 10.3390/cells10081991 (PMC8392863; doi:10.3390/cells10081991)
Supplement: Supplementary file 1 [file cells-10-01991-s001.zip]

Archive with 1 entries (1 files):
- cells-1232824-supplementary.pdf
